# Supplementary material for: Acute insular infarction: Early outcomes of minor stroke with proximal artery occlusion
Source: PLoS One. 2020 Mar 11;15(3):e0229836. doi: 10.1371/journal.pone.0229836 (PMC7065779; doi:10.1371/journal.pone.0229836)
Supplement: S1 Data — (XLSX) [file pone.0229836.s005.xlsx]

## Sheet: Sheet1
Number	OTV	age	male	NIHSS	HTN	DM	AF	smoking	lipid	prev_stroke	thrombolysis	HT_grade	mRS_DC	NIH_DC	mRS_3m	PAI	PI	BI	TI	LI	occluded_artery	TOAST	FU_pattern	swelling	prog	new	new or prog	END_2	END_2_inNP	END_1	END_1_inNP	ASEPCTS_DWI	mRS_favor	mRS_favor_DC	mRS_excel	mRS_excel_DC	END2_inprog	END1_inprog	END2_innew	END1_innew	PH	HT	END2_swell	END1_swell	cor_PIRI_score	cor_PIRI_01	cor_insular	cor_PIRI_34merge	insul_ant_post
1	60	66	1	4	0	0	0	1	0	1	0	0	2	2	1	0	0	0	1	0	1	2	13	1	0	1	1	0	0	0	0	8	1	1	1	0	0	0	0	0	0	0	0	0	2	1	1	2	2
2	360	78	2	2	1	1	0	1	0	0	2	0	4	11	4	0	0	1	0	0	1	1	3	0	0	1	1	1	1	1	1	10	0	0	0	0	0	0	1	1	0	0	0	0	0	0	0	0	0
3	358	55	1	3	0	0	1	0	0	0	0	0	2	1	0	0	0	1	1	0	1	2	0	0	0	0	0	0	0	0	0	8	1	1	1	0	0	0	0	0	0	0	0	0	1	0	1	1	2
4	352	63	1	2	1	1	0	0	0	0	0	0	1	2	1	0	0	1	0	0	1	1	2	0	1	0	1	0	0	0	0	9	1	1	1	1	0	0	0	0	0	0	0	0	0	0	0	0	0
5	341	72	2	2	0	0	1	0	0	1	0	0	2	2	2	0	0	0	1	0	1	2	1	1	0	0	0	0	0	0	0	7	1	1	0	0	0	0	0	0	0	0	0	0	3	1	1	3	1
6	340	77	1	5	1	0	0	0	0	0	0	0	4	5	2	1	0	0	1	0	1	5	13	1	0	1	1	0	0	0	0	6	1	0	0	0	0	0	0	0	0	0	0	0	3	1	1	3	2
7	315	73	2	5	0	0	0	0	0	0	0	0	3	6	3	0	0	0	1	0	1	2	2	0	1	0	1	0	0	0	0	7	0	0	0	0	0	0	0	0	0	0	0	0	3	1	1	3	3
8	305	71	1	4	1	0	1	0	0	0	0	1	2	2	2	0	1	0	0	0	1	2	1	1	0	0	0	0	0	0	0	8	1	1	0	0	0	0	0	0	0	1	0	0	2	1	1	2	1
9	303	75	1	4	0	0	1	0	0	0	1	0	2	0	1	0	0	0	1	0	1	2	3	0	0	1	1	0	0	0	0	8	1	1	1	0	0	0	0	0	0	0	0	0	2	1	1	2	1
10	270	58	1	4	1	0	0	0	0	0	3	0	1	1	0	0	0	0	1	0	1	5	13	1	0	1	1	0	0	0	0	7	1	1	1	1	0	0	0	0	0	0	0	0	3	1	1	3	1
11	255	53	1	5	0	0	0	0	1	0	1	2	2	1	0	0	0	1	0	0	1	5	23	0	1	1	1	0	0	0	0	8	1	1	1	0	0	0	0	0	0	1	0	0	2	1	1	2	1
12	249	69	1	0	1	0	0	0	0	0	0	0	0	0	0	0	1	0	1	0	1	5	13	1	0	1	1	0	0	0	0	8	1	1	1	1	0	0	0	0	0	0	0	0	2	1	1	2	2
13	248	73	1	5	1	0	1	0	0	0	1	1	4	5	4	0	0	0	1	0	1	2	2	0	1	0	1	0	0	0	0	7	0	0	0	0	0	0	0	0	0	1	0	0	2	1	1	2	2
14	245	51	1	2	1	0	0	1	0	0	0	2	2	2	1	0	0	0	1	0	1	5	23	0	1	1	1	0	0	0	0	7	1	1	1	0	0	0	0	0	0	1	0	0	2	1	1	2	2
15	233	47	1	4	1	1	0	1	0	0	1	0	3	3	3	1	0	0	1	0	1	1	1	1	0	0	0	0	0	0	0	7	0	0	0	0	0	0	0	0	0	0	0	0	3	1	1	3	3
16	224	54	2	2	0	0	0	0	0	1	0	0	1	1	1	0	0	0	1	0	1	2	1	1	0	0	0	0	0	0	0	8	1	1	1	1	0	0	0	0	0	0	0	0	2	1	1	2	1
17	223	64	1	5	1	1	0	0	0	1	1	0	3	4	2	0	0	0	1	0	1	1	1	1	0	0	0	0	0	0	0	9	1	0	0	0	0	0	0	0	0	0	0	0	0	0	0	0	0
18	213	67	1	4	1	1	1	1	0	0	0	1	3	3	2	0	0	0	1	0	1	2	0	0	0	0	0	0	0	0	0	9	1	0	0	0	0	0	0	0	0	1	0	0	2	1	1	2	2
19	210	73	1	2	1	0	0	0	1	0	0	0	2	2	2	0	1	0	0	0	1	1	13	1	0	1	1	0	0	0	0	9	1	1	0	0	0	0	0	0	0	0	0	0	2	1	1	2	2
20	210	71	2	2	0	0	1	0	0	0	0	0	1	1	0	0	1	0	0	0	1	2	3	0	0	1	1	0	0	0	0	10	1	1	1	1	0	0	0	0	0	0	0	0	1	0	1	1	2
21	193	63	2	0	1	1	1	0	1	0	0	0	0	0	0	0	0	0	1	0	1	2	13	1	0	1	1	0	0	0	0	9	1	1	1	1	0	0	0	0	0	0	0	0	2	1	1	2	1
22	190	91	2	1	1	0	0	0	0	1	0	0	3	1	2	0	1	0	0	0	1	1	0	0	0	0	0	0	0	0	0	10	1	0	0	0	0	0	0	0	0	0	0	0	0	0	0	0	0
23	186	95	2	3	0	1	0	0	1	0	0	0	4	7	4	0	0	0	1	0	1	1	23	0	1	1	1	1	1	1	1	8	0	0	0	0	1	1	1	1	0	0	0	0	2	1	1	2	2
24	186	75	2	3	0	0	1	0	0	0	0	0	2	1	2	0	0	0	1	0	1	2	1	1	0	0	0	1	0	1	0	7	1	1	0	0	0	0	0	0	0	0	1	1	3	1	1	3	1
25	186	71	2	5	0	0	1	0	0	0	1	0	2	0	1	0	1	0	0	0	1	2	13	1	0	1	1	0	0	0	0	10	1	1	1	0	0	0	0	0	0	0	0	0	0	0	0	0	0
26	181	66	1	5	0	1	1	0	0	0	0	1	2	1	2	0	0	0	1	0	1	2	23	0	1	1	1	0	0	0	0	8	1	1	0	0	0	0	0	0	0	1	0	0	2	1	1	2	2
27	180	59	1	1	1	0	0	1	0	0	0	4	3	0	3	0	0	0	1	0	1	2	1	1	0	0	0	0	0	0	0	7	0	0	0	0	0	0	0	0	1	1	0	0	2	1	1	2	2
28	180	46	1	5	0	0	0	0	0	0	0	0	2	3	1	0	0	0	1	0	1	2	0	0	0	0	0	0	0	0	0	7	1	1	1	0	0	0	0	0	0	0	0	0	3	1	1	3	1
29	180	76	1	4	1	0	1	0	0	1	0	0	3	1	2	0	0	0	1	0	1	2	1	1	0	0	0	0	0	0	0	10	1	0	0	0	0	0	0	0	0	0	0	0	0	0	0	0	0
30	175	86	1	0	1	0	0	0	0	0	0	0	2	0	0	0	0	0	0	1	1	1	1	1	0	0	0	1	0	1	0	9	1	1	1	0	0	0	0	0	0	0	1	1	0	0	0	0	0
31	175	85	2	3	0	0	0	0	1	0	0	0	3	2	2	0	1	0	0	0	1	5	13	1	0	1	1	0	0	0	0	9	1	0	0	0	0	0	0	0	0	0	0	0	0	0	0	0	0
32	156	70	2	3	0	1	0	0	0	0	0	3	3	2	3	0	0	0	1	0	1	5	1	1	0	0	0	0	0	0	0	7	0	0	0	0	0	0	0	0	1	1	0	0	3	1	1	3	1
33	154	63	2	2	1	1	0	0	0	0	0	0	1	2	1	0	0	1	0	0	1	1	23	0	1	1	1	0	0	0	0	10	1	1	1	1	0	0	0	0	0	0	0	0	0	0	0	0	0
34	146	78	1	2	1	0	1	0	0	0	0	0	2	2	0	0	1	0	0	0	1	2	13	1	0	1	1	0	0	0	0	10	1	1	1	0	0	0	0	0	0	0	0	0	0	0	0	0	0
35	142	78	1	1	0	0	1	1	0	0	0	0	1	0	0	0	1	0	0	0	1	2	23	0	1	1	1	0	0	1	1	9	1	1	1	1	0	1	0	1	0	0	0	0	1	0	1	1	2
36	141	70	2	0	1	0	1	0	0	0	0	0	2	0	1	0	1	0	0	0	1	2	0	0	0	0	0	0	0	0	0	10	1	1	1	0	0	0	0	0	0	0	0	0	0	0	0	0	0
37	129	49	2	2	0	0	0	0	0	0	0	0	2	1	1	0	0	0	1	0	1	5	23	0	1	1	1	0	0	0	0	7	1	1	1	0	0	0	0	0	0	0	0	0	3	1	1	3	1
38	129	49	2	1	0	0	0	0	0	0	0	0	0	0	0	0	0	0	1	0	1	5	13	1	0	1	1	0	0	0	0	8	1	1	1	1	0	0	0	0	0	0	0	0	2	1	1	2	2
40	121	77	1	4	0	0	1	0	0	1	0	0	3	5	3	0	1	0	1	0	1	2	1	1	0	0	0	1	0	1	0	8	0	0	0	0	0	0	0	0	0	0	1	1	1	0	1	1	2
41	120	72	1	2	1	1	1	1	0	0	0	0	2	2	2	0	1	0	0	0	1	2	23	0	1	1	1	0	0	0	0	9	1	1	0	0	0	0	0	0	0	0	0	0	2	1	1	2	1
42	120	70	1	1	1	0	1	0	0	0	0	0	3	2	1	0	0	0	1	0	1	2	1	1	0	0	0	1	0	1	0	7	1	0	1	0	0	0	0	0	0	0	1	1	2	1	1	2	2
43	120	68	1	2	0	0	1	0	1	0	0	0	2	2	1	0	1	0	0	0	1	2	13	1	0	1	1	0	0	0	0	8	1	1	1	0	0	0	0	0	0	0	0	0	2	1	1	2	2
44	120	68	1	4	1	1	0	1	0	0	0	0	3	4	3	0	0	0	1	0	1	5	1	1	0	0	0	1	0	1	0	7	0	0	0	0	0	0	0	0	0	0	1	1	2	1	1	2	2
45	117	76	2	2	1	0	0	0	0	0	0	0	3	4	3	0	0	0	1	0	1	5	1	1	0	0	0	1	0	1	0	7	0	0	0	0	0	0	0	0	0	0	1	1	2	1	1	2	2
46	114	56	2	2	1	1	1	1	1	0	0	2	1	2	0	0	0	0	1	0	1	2	23	0	1	1	1	0	0	0	0	9	1	1	1	1	0	0	0	0	0	1	0	0	2	1	1	2	2
47	113	88	2	5	1	0	0	0	1	0	0	0	3	0	0	0	1	1	0	0	1	2	13	1	0	1	1	0	0	0	0	9	1	0	1	0	0	0	0	0	0	0	0	0	1	0	1	1	1
48	112	75	2	3	0	0	1	0	0	0	0	0	1	0	0	0	0	0	1	0	1	2	13	1	0	1	1	0	0	0	0	9	1	1	1	1	0	0	0	0	0	0	0	0	2	1	1	2	2
50	108	56	1	5	1	0	1	1	1	1	0	0	1	0	1	0	0	0	1	0	1	2	13	1	0	1	1	0	0	0	0	8	1	1	1	1	0	0	0	0	0	0	0	0	3	1	1	3	1
51	106	85	2	3	1	0	1	0	1	0	0	0	3	4	3	0	0	0	1	0	1	2	2	0	1	0	1	1	1	1	1	8	0	0	0	0	1	1	0	0	0	0	0	0	2	1	1	2	1
52	105	74	2	5	1	0	0	0	0	0	1	0	3	6	2	0	0	0	1	0	1	5	23	0	1	1	1	0	0	0	0	8	1	0	0	0	0	0	0	0	0	0	0	0	2	1	1	2	2
53	101	73	1	2	1	1	0	1	0	0	0	0	2	2	1	0	0	0	1	0	1	1	1	1	0	0	0	0	0	0	0	8	1	1	1	0	0	0	0	0	0	0	0	0	2	1	1	2	3
54	97	69	1	1	0	1	0	0	1	0	0	0	1	1	1	0	0	0	1	0	1	2	23	0	1	1	1	0	0	0	0	9	1	1	1	1	0	0	0	0	0	0	0	0	1	0	1	1	2
55	95	36	1	0	0	0	0	0	0	1	0	0	3	3	2	1	0	0	0	0	1	1	2	0	1	0	1	1	1	1	1	10	1	0	0	0	1	1	0	0	0	0	0	0	0	0	0	0	0
56	91	91	2	3	0	0	0	0	0	0	0	0	1	1	1	0	0	0	1	0	1	5	3	0	0	1	1	0	0	0	0	9	1	1	1	1	0	0	0	0	0	0	0	0	1	0	1	1	2
57	88	81	2	5	1	0	0	0	0	0	1	0	2	0	2	0	0	0	1	0	1	2	0	0	0	0	0	0	0	0	0	10	1	1	0	0	0	0	0	0	0	0	0	0	0	0	0	0	0
58	79	37	2	0	0	0	1	0	0	0	0	0	0	0	0	0	0	0	1	0	1	2	1	1	0	0	0	0	0	0	0	10	1	1	1	1	0	0	0	0	0	0	0	0	0	0	0	0	0
59	76	70	1	2	1	0	0	1	0	0	0	0	2	1	0	0	1	0	0	0	1	5	13	1	0	1	1	0	0	0	0	9	1	1	1	0	0	0	0	0	0	0	0	0	1	0	1	1	1
60	76	65	1	2	1	0	1	0	0	0	0	0	2	2	0	0	0	0	1	0	1	2	13	1	0	1	1	0	0	0	0	9	1	1	1	0	0	0	0	0	0	0	0	0	0	0	0	0	0
61	73	76	2	3	0	0	1	0	0	0	0	0	2	2	2	0	1	1	1	0	1	2	3	0	0	1	1	0	0	0	0	9	1	1	0	0	0	0	0	0	0	0	0	0	2	1	1	2	3
62	70	72	2	5	0	0	0	0	0	0	1	1	3	0	1	1	0	0	0	0	1	2	2	0	1	0	1	0	0	0	0	9	1	0	1	0	0	0	0	0	0	1	0	0	0	0	0	0	0
63	61	40	1	4	0	0	0	1	0	0	1	0	2	1	0	0	1	0	0	0	1	1	23	0	1	1	1	0	0	0	0	9	1	1	1	0	0	0	0	0	0	0	0	0	2	1	1	2	2
64	60	59	1	0	1	0	1	1	0	1	0	0	1	1	1	0	1	0	0	0	1	2	23	0	1	1	1	0	0	0	0	10	1	1	1	1	0	0	0	0	0	0	0	0	0	0	0	0	0
65	55	59	1	2	1	0	0	0	1	0	0	0	3	2	2	0	1	1	0	0	1	1	23	0	1	1	1	1	1	1	1	8	1	0	0	0	1	1	1	1	0	0	0	0	2	1	1	2	1
66	53	78	1	5	1	0	0	0	0	0	0	0	1	0	1	0	1	0	1	0	1	5	0	0	0	0	0	0	0	0	0	8	1	1	1	1	0	0	0	0	0	0	0	0	0	0	0	0	0
67	50	87	1	2	1	0	0	0	0	0	0	0	2	2	2	0	1	0	0	0	1	5	2	0	1	0	1	1	1	1	1	9	1	1	0	0	1	1	0	0	0	0	0	0	2	1	1	2	1
68	44	78	2	0	1	0	1	0	0	0	0	0	1	0	1	0	0	0	1	0	1	2	23	0	1	1	1	0	0	0	0	10	1	1	1	1	0	0	0	0	0	0	0	0	0	0	0	0	0
69	39	37	2	1	0	0	0	0	1	0	0	2	4	4	3	0	1	0	0	0	1	1	23	0	1	1	1	1	1	1	1	9	0	0	0	0	1	1	1	1	0	1	0	0	0	0	0	0	0
70	38	70	2	5	0	1	1	0	0	0	0	3	3	6	3	0	1	0	0	0	1	2	23	0	1	1	1	0	0	0	0	6	0	0	0	0	0	0	0	0	1	1	0	0	4	1	1	3	2
71	30	71	1	2	1	1	0	0	0	0	0	0	1	1	1	0	1	0	0	0	1	5	23	0	1	1	1	0	0	0	0	10	1	1	1	1	0	0	0	0	0	0	0	0	0	0	0	0	0
72	29	66	1	0	0	0	1	0	0	0	0	0	2	0	0	0	1	0	0	0	1	2	3	0	0	1	1	0	0	0	0	10	1	1	1	0	0	0	0	0	0	0	0	0	0	0	0	0	0
73	27	61	1	1	0	0	1	0	1	0	0	0	2	0	2	0	1	0	0	0	1	2	1	1	0	0	0	0	0	0	0	9	1	1	0	0	0	0	0	0	0	0	0	0	1	0	1	1	2
74	23	62	1	0	0	1	0	0	0	0	0	0	1	2	1	0	1	0	0	0	1	5	3	0	0	1	1	0	0	0	0	10	1	1	1	1	0	0	0	0	0	0	0	0	0	0	0	0	0
75	12	55	1	3	0	1	0	0	0	0	0	0	3	1	1	0	1	0	0	0	1	2	0	0	0	0	0	0	0	0	0	10	1	0	1	0	0	0	0	0	0	0	0	0	0	0	0	0	0
76	360	69	1	1	0	0	0	0	1	0	2	0	3	1	1	0	1	0	0	0	3	1	3	0	0	1	1	1	1	1	1	7	1	0	1	0	0	0	1	1	0	0	0	0	3	1	1	3	1
77	355	66	1	2	1	1	0	0	1	0	0	0	3	5	3	0	1	0	0	0	3	1	2	0	1	0	1	1	1	1	1	9	0	0	0	0	1	1	0	0	0	0	0	0	2	1	1	2	1
78	351	75	1	1	1	0	0	1	0	0	0	0	1	1	1	0	1	1	0	0	3	1	1	1	0	0	0	0	0	0	0	9	1	1	1	1	0	0	0	0	0	0	0	0	0	0	0	0	0
79	351	75	2	1	0	0	0	0	0	0	0	0	4	8	4	0	0	0	1	0	2	5	2	0	1	0	1	1	1	1	1	9	0	0	0	0	1	1	0	0	0	0	0	0	1	0	1	1	2
80	350	77	1	2	1	0	0	1	0	0	2	4	5	23	6	1	0	1	0	0	3	1	23	0	1	1	1	1	1	1	1	8	0	0	0	0	1	1	1	1	1	1	0	0	0	0	0	0	0
84	347	72	1	4	0	0	0	1	0	0	2	4	5	9	5	0	1	0	0	0	3	1	3	0	0	1	1	1	1	1	1	9	0	0	0	0	0	0	1	1	1	1	0	0	0	0	0	0	0
85	347	79	1	4	1	0	0	0	0	1	0	0	2	2	0	0	0	1	0	0	3	1	13	1	0	1	1	1	1	1	1	10	1	1	1	0	0	0	1	1	0	0	1	1	0	0	0	0	0
86	344	53	1	2	1	0	0	1	0	0	0	0	2	2	2	1	0	0	0	0	2	1	23	0	1	1	1	0	0	0	0	8	1	1	0	0	0	0	0	0	0	0	0	0	0	0	0	0	0
87	339	62	1	0	1	1	0	1	1	0	0	0	0	0	0	0	1	0	0	1	3	1	0	0	0	0	0	0	0	0	0	8	1	1	1	1	0	0	0	0	0	0	0	0	0	0	0	0	0
88	329	55	2	5	1	0	0	0	0	0	2	3	5	13	3	1	0	1	0	0	3	1	23	0	1	1	1	1	1	1	1	8	0	0	0	0	1	1	1	1	1	1	0	0	0	0	0	0	0
89	318	78	2	2	1	0	1	0	0	1	0	0	2	2	2	0	1	1	0	0	3	1	3	0	0	1	1	0	0	0	0	10	1	1	0	0	0	0	0	0	0	0	0	0	0	0	0	0	0
90	306	64	1	2	0	0	0	0	0	1	0	0	2	0	2	0	0	1	0	0	3	1	1	1	0	0	0	1	0	1	0	9	1	1	0	0	0	0	0	0	0	0	1	1	0	0	0	0	0
91	306	72	1	5	1	1	0	1	0	1	0	0	5	19	4	0	1	0	0	0	3	1	3	0	0	1	1	1	1	1	1	9	0	0	0	0	0	0	1	1	0	0	0	0	1	0	1	1	2
92	300	60	2	3	1	1	0	0	0	0	0	0	2	4	1	0	0	1	0	0	2	1	23	0	1	1	1	0	0	0	0	9	1	1	1	0	0	0	0	0	0	0	0	0	0	0	0	0	0
93	300	75	1	5	0	0	1	0	0	0	1	0	3	5	3	0	0	0	1	0	2	2	0	0	0	0	0	0	0	0	0	7	0	0	0	0	0	0	0	0	0	0	0	0	3	1	1	3	1
94	300	71	2	2	0	0	1	0	0	1	2	2	5	20	5	1	1	0	0	0	3	2	3	0	0	1	1	1	1	1	1	9	0	0	0	0	0	0	1	1	0	1	0	0	0	0	0	0	0
95	300	35	2	0	0	0	0	0	0	0	0	0	0	0	0	0	1	0	0	0	3	1	0	0	0	0	0	0	0	0	0	10	1	1	1	1	0	0	0	0	0	0	0	0	0	0	0	0	0
96	297	34	1	3	0	0	0	0	1	0	0	0	0	0	0	0	0	1	0	0	2	1	2	0	1	0	1	0	0	0	0	10	1	1	1	1	0	0	0	0	0	0	0	0	0	0	0	0	0
97	297	82	1	4	1	1	0	1	1	0	0	0	4	7	4	0	0	0	0	1	2	1	1	1	0	0	0	1	0	1	0	9	0	0	0	0	0	0	0	0	0	0	1	1	0	0	0	0	0
98	296	73	2	2	0	0	1	0	0	0	1	0	3	2	3	0	0	0	1	0	2	2	3	0	0	1	1	1	1	1	1	9	0	0	0	0	0	0	1	1	0	0	0	0	1	0	1	1	1
99	295	72	1	2	1	1	0	0	1	0	0	0	5	9	4	0	1	1	0	0	3	1	23	0	1	1	1	1	1	1	1	8	0	0	0	0	1	1	1	1	0	0	0	0	1	0	1	1	1
100	284	54	1	0	0	1	0	0	0	1	0	0	1	0	1	0	1	0	0	0	2	1	0	0	0	0	0	0	0	0	0	9	1	1	1	1	0	0	0	0	0	0	0	0	0	0	0	0	0
101	281	47	1	3	1	0	0	1	0	0	1	0	4	8	3	0	0	0	1	0	2	1	0	0	0	0	0	1	0	1	0	7	0	0	0	0	0	0	0	0	0	0	0	0	3	1	1	3	2
102	280	46	2	2	0	0	0	0	0	0	0	0	2	0	2	0	1	0	0	0	2	1	0	0	0	0	0	0	0	0	0	9	1	1	0	0	0	0	0	0	0	0	0	0	1	0	1	1	1
103	274	63	2	4	0	0	1	0	0	0	1	1	2	2	0	1	1	0	0	0	2	2	23	0	1	1	1	0	0	0	0	7	1	1	1	0	0	0	0	0	0	1	0	0	0	0	0	0	0
104	274	66	1	3	1	1	0	0	0	0	1	0	4	7	3	0	1	0	0	0	3	1	3	0	0	1	1	1	1	1	1	8	0	0	0	0	0	0	1	1	0	0	0	0	0	0	0	0	0
105	256	61	1	2	0	0	0	1	1	0	0	0	1	2	1	1	0	0	0	0	2	1	1	1	0	0	0	0	0	0	0	8	1	1	1	1	0	0	0	0	0	0	0	0	0	0	0	0	0
106	256	54	1	0	0	0	0	1	1	0	0	0	0	0	0	0	1	1	0	0	2	1	0	0	0	0	0	0	0	0	0	10	1	1	1	1	0	0	0	0	0	0	0	0	0	0	0	0	0
107	251	73	2	5	0	0	1	1	0	0	3	0	1	0	1	1	0	0	0	0	2	2	3	0	0	1	1	1	1	1	1	8	1	1	1	1	0	0	1	1	0	0	0	0	0	0	0	0	0
108	250	76	1	1	1	1	0	0	0	0	0	0	4	12	4	1	0	1	0	0	3	1	23	0	1	1	1	1	1	1	1	9	0	0	0	0	1	1	1	1	0	0	0	0	0	0	0	0	0
109	249	67	2	3	1	0	0	0	0	0	2	0	2	2	2	0	1	1	0	0	3	1	3	0	0	1	1	0	0	0	0	9	1	1	0	0	0	0	0	0	0	0	0	0	0	0	0	0	0
110	248	58	1	0	1	0	0	0	0	0	0	0	2	0	1	0	1	0	0	0	3	1	3	0	0	1	1	0	0	0	0	10	1	1	1	0	0	0	0	0	0	0	0	0	0	0	0	0	0
111	241	75	2	1	1	1	0	0	0	0	0	0	5	11	5	0	1	0	0	0	2	1	23	0	1	1	1	1	1	1	1	9	0	0	0	0	1	1	1	1	0	0	0	0	1	0	1	1	1
112	240	79	1	3	1	1	1	0	0	0	1	2	1	2	1	0	0	0	1	0	2	2	1	1	0	0	0	0	0	0	0	9	1	1	1	1	0	0	0	0	0	1	0	0	2	1	1	2	2
113	240	70	1	5	1	0	0	0	0	0	3	2	2	1	2	1	0	0	0	0	3	1	3	0	0	1	1	0	0	0	0	7	1	1	0	0	0	0	0	0	0	1	0	0	0	0	0	0	0
114	240	68	1	0	0	0	0	0	0	1	0	0	0	0	0	0	0	1	0	1	2	1	3	0	0	1	1	0	0	0	0	8	1	1	1	1	0	0	0	0	0	0	0	0	0	0	0	0	0
115	238	62	1	1	1	0	0	0	1	0	0	0	1	0	0	0	0	0	0	1	2	1	3	0	0	1	1	0	0	0	0	9	1	1	1	1	0	0	0	0	0	0	0	0	0	0	0	0	0
116	236	66	1	3	1	1	0	1	0	0	0	0	1	1	0	0	1	0	0	0	3	1	3	0	0	1	1	0	0	0	0	9	1	1	1	1	0	0	0	0	0	0	0	0	0	0	0	0	0
117	227	71	1	3	0	0	0	0	0	0	0	0	6		6	0	0	0	1	0	2	5	2	0	1	0	1	1	1	1	1	7	0	0	0	0	1	1	0	0	0	0	0	0	2	1	1	2	3
119	217	79	2	5	0	0	0	0	1	0	1	0	4	9	4	0	1	0	0	0	2	1	2	0	1	0	1	1	1	1	1	9	0	0	0	0	1	1	0	0	0	0	0	0	2	1	1	2	1
120	200	53	2	2	0	0	0	0	1	0	0	0	5	9	3	0	1	1	0	0	2	1	3	0	0	1	1	1	1	1	1	9	0	0	0	0	0	0	1	1	0	0	0	0	0	0	0	0	0
121	199	60	2	0	1	0	0	0	0	0	2	0	5	14	5	1	0	0	0	0	2	1	23	0	1	1	1	1	1	1	1	8	0	0	0	0	1	1	1	1	0	0	0	0	0	0	0	0	0
122	196	83	1	5	1	0	0	0	0	0	2	0	3	2	1	1	0	0	1	0	2	5	3	0	0	1	1	0	0	0	0	6	1	0	1	0	0	0	0	0	0	0	0	0	0	0	0	0	0
123	195	64	1	3	1	1	0	1	0	0	2	1	4	5	3	1	0	0	1	0	3	1	23	0	1	1	1	1	1	1	1	7	0	0	0	0	1	1	1	1	0	1	0	0	3	1	1	3	1
124	192	73	1	2	0	0	0	1	0	0	1	0	3	3	3	0	1	1	0	0	2	1	13	1	0	1	1	0	0	1	1	8	0	0	0	0	0	0	0	1	0	0	0	1	0	0	0	0	0
125	190	75	1	5	1	1	1	0	0	0	3	3	5	10	5	0	0	0	1	0	2	2	2	0	1	0	1	1	1	1	1	7	0	0	0	0	1	1	0	0	1	1	0	0	3	1	1	3	2
126	189	62	1	0	0	0	0	1	0	0	0	0	0	0	0	0	1	0	0	0	3	1	0	0	0	0	0	0	0	0	0	10	1	1	1	1	0	0	0	0	0	0	0	0	0	0	0	0	0
127	188	72	1	4	1	0	0	1	0	0	2	0	5	8	5	0	1	0	0	0	3	1	23	0	1	1	1	1	1	1	1	9	0	0	0	0	1	1	1	1	0	0	0	0	2	1	1	2	2
128	186	74	2	4	1	1	1	0	0	0	1	0	5	12	4	0	1	1	0	0	3	1	23	0	1	1	1	1	1	1	1	10	0	0	0	0	1	1	1	1	0	0	0	0	0	0	0	0	0
129	185	66	1	1	1	1	0	1	0	0	0	1	4	4	3	0	0	0	1	0	3	1	23	0	1	1	1	1	1	1	1	8	0	0	0	0	1	1	1	1	0	1	0	0	2	1	1	2	2
130	181	73	1	5	1	0	1	0	0	0	0	0	3	2	2	0	0	0	0	1	3	2	1	1	0	0	0	0	0	0	0	9	1	0	0	0	0	0	0	0	0	0	0	0	0	0	0	0	0
131	180	83	2	0	1	1	0	0	0	0	0	0	2	0	1	0	1	0	0	0	3	1	1	1	0	0	0	0	0	0	0	10	1	1	1	0	0	0	0	0	0	0	0	0	0	0	0	0	0
132	180	23	1	1	0	0	0	0	0	0	2	0	2	1	0	0	1	0	0	0	3	5	23	0	1	1	1	1	1	1	1	9	1	1	1	0	1	1	1	1	0	0	0	0	2	1	1	2	2
134	179	65	1	5	1	0	0	0	0	1	0	0	5	12	5	0	0	0	1	0	3	1	23	0	1	1	1	1	1	1	1	8	0	0	0	0	1	1	1	1	0	0	0	0	2	1	1	2	2
135	170	52	1	5	1	0	0	1	0	0	1	1	1	0	0	0	1	1	0	0	2	1	3	0	0	1	1	0	0	0	0	8	1	1	1	1	0	0	0	0	0	1	0	0	1	0	1	1	3
136	165	63	2	1	1	0	0	0	1	0	0	0	2	2	1	0	1	1	0	0	3	1	1	1	0	0	0	1	0	1	0	10	1	1	1	0	0	0	0	0	0	0	1	1	0	0	0	0	0
137	160	58	1	2	0	0	1	1	1	0	0	0	5	11	3	0	0	0	1	0	3	2	2	0	1	0	1	1	1	1	1	5	0	0	0	0	1	1	0	0	0	0	0	0	3	1	1	3	1
138	159	75	2	2	0	0	1	0	0	0	0	1	2	2	1	1	0	0	0	0	2	2	2	0	1	0	1	1	1	1	1	8	1	1	1	0	1	1	0	0	0	1	0	0	0	0	0	0	0
139	154	73	1	5	0	0	0	0	0	1	1	0	3	3	2	1	0	0	1	0	3	1	3	0	0	1	1	0	0	0	0	8	1	0	0	0	0	0	0	0	0	0	0	0	0	0	0	0	0
141	148	78	2	3	1	1	1	0	0	0	0	0	4	9	4	0	0	1	0	0	3	2	2	0	1	0	1	1	1	1	1	8	0	0	0	0	1	1	0	0	0	0	0	0	2	1	1	2	1
142	147	69	2	1	0	1	0	0	0	0	0	0	1	1	1	1	0	0	0	0	3	1	0	0	0	0	0	0	0	0	0	9	1	1	1	1	0	0	0	0	0	0	0	0	0	0	0	0	0
143	136	69	2	5	0	1	0	0	1	0	1	1	3	2	2	0	0	0	1	0	3	1	13	1	0	1	1	0	0	0	0	7	1	0	0	0	0	0	0	0	0	1	0	0	3	1	1	3	3
144	120	82	1	5	1	0	1	0	0	0	1	0	6		6	0	1	0	0	1	3	2	1	1	0	0	0	1	0	1	0	8	0	0	0	0	0	0	0	0	0	0	1	1	0	0	0	0	0
145	115	61	1	2	0	1	0	0	0	0	0	0	2	1	6	0	1	1	0	0	2	5	3	0	0	1	1	0	0	0	0	10	0	1	0	0	0	0	0	0	0	0	0	0	0	0	0	0	0
146	113	48	1	3	1	1	1	1	0	0	0	0	2	1	0	0	0	0	1	0	2	2	3	0	0	1	1	0	0	0	0	8	1	1	1	0	0	0	0	0	0	0	0	0	0	0	0	0	0
147	109	68	2	5	1	1	0	0	0	0	3	0	4	8	2	0	1	1	0	0	2	5	3	0	0	1	1	1	1	1	1	9	1	0	0	0	0	0	1	1	0	0	0	0	0	0	0	0	0
148	108	72	1	0	1	1	1	0	0	0	0	0	1	0	1	0	1	0	0	0	2	2	13	1	0	1	1	0	0	0	0	10	1	1	1	1	0	0	0	0	0	0	0	0	0	0	0	0	0
149	108	84	1	5	1	0	0	1	0	0	2	0	3	7	2	0	1	1	0	0	3	1	3	0	0	1	1	1	1	1	1	9	1	0	0	0	0	0	1	1	0	0	0	0	0	0	0	0	0
150	102	32	2	1	0	0	0	0	0	0	0	0	0	1	0	0	0	0	1	0	3	5	0	0	0	0	0	0	0	0	0	5	1	1	1	1	0	0	0	0	0	0	0	0	3	1	1	3	1
151	98	75	1	3	0	0	0	0	0	1	2	0	5	6	3	0	0	1	0	0	3	1	3	0	0	1	1	1	1	1	1	9	0	0	0	0	0	0	1	1	0	0	0	0	0	0	0	0	0
152	96	74	1	1	0	0	1	1	0	0	0	1	5	12	4	0	0	0	1	0	3	2	3	0	0	1	1	1	1	1	1	8	0	0	0	0	0	0	1	1	0	1	0	0	0	0	0	0	0
153	90	67	2	5	1	1	1	0	0	0	1	3	5	17	6	0	1	0	0	0	3	2	3	0	0	1	1	1	1	1	1	10	0	0	0	0	0	0	1	1	1	1	0	0	0	0	0	0	0
154	89	70	2	1	0	0	1	0	0	0	3	1	2	1	0	0	0	1	1	0	2	2	1	1	0	0	0	1	0	1	0	7	1	1	1	0	0	0	0	0	0	1	1	1	3	1	1	3	2
155	89	60	1	5	1	0	0	1	1	0	1	0	2	2	1	0	0	0	1	0	3	1	2	0	1	0	1	0	0	0	0	6	1	1	1	0	0	0	0	0	0	0	0	0	3	1	1	3	1
156	84	79	2	2	1	0	0	0	0	1	3	0	2	1	1	0	0	0	0	1	2	5	0	0	0	0	0	1	0	1	0	9	1	1	1	0	0	0	0	0	0	0	0	0	0	0	0	0	0
157	80	68	2	5	0	0	1	0	1	0	1	0	1	0	0	0	1	0	0	0	2	2	23	0	1	1	1	0	0	0	0	10	1	1	1	1	0	0	0	0	0	0	0	0	0	0	0	0	0
158	80	61	1	1	0	0	1	1	0	0	3	0	3	4	3	0	0	1	0	0	2	2	23	0	1	1	1	1	1	1	1	8	0	0	0	0	1	1	1	1	0	0	0	0	3	1	1	3	3
159	79	71	2	5	1	0	1	0	0	0	3	3	4	2	4	0	1	0	0	0	2	2	0	0	0	0	0	0	0	0	0	10	0	0	0	0	0	0	0	0	1	1	0	0	0	0	0	0	0
160	70	71	2	5	1	0	0	0	1	0	0	0	4	9	4	1	0	0	0	1	3	1	1	1	0	0	0	1	0	1	0	9	0	0	0	0	0	0	0	0	0	0	1	1	0	0	0	0	0
162	69	82	2	3	1	1	1	0	0	0	0	2	3	1	2	1	0	0	1	0	2	2	2	0	1	0	1	0	0	0	0	7	1	0	0	0	0	0	0	0	0	1	0	0	2	1	1	2	1
163	68	70	1	2	1	1	0	0	1	0	2	0	4	5	1	0	1	0	0	0	2	1	3	0	0	1	1	1	1	1	1	10	1	0	1	0	0	0	1	1	0	0	0	0	0	0	0	0	0
164	66	50	2	3	0	0	0	1	0	0	2	0	2	2	2	0	1	0	0	0	3	1	23	0	1	1	1	0	0	0	0	9	1	1	0	0	0	0	0	0	0	0	0	0	0	0	0	0	0
165	62	61	1	4	1	0	1	1	0	0	1	0	5	10	4	0	1	0	0	0	2	5	23	0	1	1	1	1	1	1	1	9	0	0	0	0	1	1	1	1	0	0	0	0	2	1	1	2	1
166	60	67	2	4	1	0	1	0	0	0	3	1	2	1	0	0	1	1	0	0	3	2	23	0	1	1	1	1	1	1	1	10	1	1	1	0	1	1	1	1	0	1	0	0	0	0	0	0	0
167	60	73	1	1	0	0	0	1	1	0	0	0	1	1	1	0	1	0	0	0	3	1	3	0	0	1	1	0	0	0	0	10	1	1	1	1	0	0	0	0	0	0	0	0	2	1	1	2	1
168	60	67	1	2	1	0	0	0	1	0	3	0	2	0	0	0	1	0	0	0	2	1	3	0	0	1	1	1	1	1	1	10	1	1	1	0	0	0	1	1	0	0	0	0	1	0	1	1	1
170	48	74	1	4	1	0	0	0	1	0	1	0	2	1	1	0	1	1	0	0	2	5	3	0	0	1	1	0	0	0	0	10	1	1	1	0	0	0	0	0	0	0	0	0	0	0	0	0	0
171	48	71	1	0	0	0	0	0	1	0	0	0	3	0	2	0	1	0	0	0	3	1	3	0	0	1	1	0	0	0	0	9	1	0	0	0	0	0	0	0	0	0	0	0	0	0	0	0	0
172	47	50	2	1	0	0	0	0	0	0	0	0	2	1	0	0	0	0	1	0	2	1	1	1	0	0	0	0	0	0	0	9	1	1	1	0	0	0	0	0	0	0	0	0	1	0	1	1	1
173	47	59	2	0	0	0	0	1	0	0	0	0	0	0	0	0	1	0	0	0	3	1	0	0	0	0	0	0	0	0	0	10	1	1	1	1	0	0	0	0	0	0	0	0	0	0	0	0	0
174	45	74	1	4	1	0	1	0	0	0	1	1	5	11	4	0	1	0	0	0	3	2	3	0	0	1	1	1	1	1	1	8	0	0	0	0	0	0	1	1	0	1	0	0	0	0	0	0	0
175	42	66	1	3	0	0	1	0	0	0	0	0	5	7	4	0	0	1	0	0	3	2	23	0	1	1	1	1	1	1	1	9	0	0	0	0	1	1	1	1	0	0	0	0	0	0	0	0	0
176	42	58	1	1	0	0	0	0	1	0	0	0	1	1	1	0	0	0	1	0	2	1	23	0	1	1	1	0	0	0	0	10	1	1	1	1	0	0	0	0	0	0	0	0	2	1	1	2	1
[truncated: 3 more columns]

## Sheet: Sheet2
No_PIRI
OTV
age
Male
NIHSS
HTN
DM
AF
smoking
lipid
prev_stroke
END_NIH
Thrombolysis
HT_grade
mRS_DC
NIH_DC
mRS_3m
patterns
PAI
PI
BI
TI
LI
combined
occluded_artery	M2/M1/dICA/pICA
TOAST
FU_pattern
swelling
prog
new
new_prog
END_4
END_4_inNP
END_2
END_2_inNP
END_1
END_1_inNP
PIRI_23merge
PIRI
ASPECTS_DWI
PIRI_yes
mRS_favor
mRS_favor_DC
mRS_excel
mRS_excel_DC
END4inprog
END2_inprog
END1_inprog
END2_innew
END1_innew
filter_$
PH
HT
END2_swell
END1_swell
PIRI_50
new_PIRI
new_PIRI_01
cor_PIRI_score
cor_PIRI_01
cor_insular
new_PIRI_34merge
cor_PIRI_34merge
new_PIRI_score_2
new_PIRI_01_2
new_PIRI_0_1
insul_ant_post
occ_M2divis
occ_sup_inf_both
mismatch
